# Supplementary material for: Pedestrian behavior during evacuation from road tunnel in smoke condition—Empirical results
Source: PLoS One. 2018 Aug 29;13(8):e0201732. doi: 10.1371/journal.pone.0201732 (PMC6114522; doi:10.1371/journal.pone.0201732)
Supplement: S1 Appendix — Tunnel architecture, detailed data of participants and the exact evacuation instructions given to participants after experiment 1. (TEX) [file pone.0201732.s001.tex]

\section*{Supporting information}	
\label{sec:apdx}

This appendix contains detailed information about an experiment carried but not covered in the paper, in order to allow for a reproduction and validation of obtained results. Three subsections cover: information about tunnel architecture, detailed data of participants and the exact evacuation instructions given to participants after experiment 1.

\subsection*{Tunnel parameters}
\label{sec:appendiTunnelParameters}

''Emilia'' tunnel in Laliki which runs under Sobczakowa Grapa (a hill) is 678 m long, located in south Poland between  49°32'14.5"N 19°00'43.1"E and 49°32'30.6"N 19°01'05.5"E. The object was classified as a shallow road tunnel. The main tunnel tube comprises two traffic lanes in each direction. The cross-section of the tunnel has an oval shape in accordance with construction methods. The dimensions of the object are as follow: width - 12 m, width of two traffic lanes - 7 m, height 6.55 m, tunnel cross-section – 83.1 $m^2$. The tunnel axis has a constant longitudinal slope of 4.0\% directed towards southern portal of the tunnel. The tunnel has four cross passages connecting the road tunnel with the evacuation tunnel. The cross section of the evacuation tunnel has the following dimensions: width - 3.9 m, height - about 3.95 m. 

Additionally, in case of an accident or a fire, numerous precautions are in place: a detection system, monitoring system, visibility sensors, carbon monoxide sensors, nitrogen oxides sensors, air flow sensors, emergency illumination, fluorescent evacuation signs, sound system, fire extinguishers, emergency phones, first aid facilities, radio communication system, supervision and control system, traffic control and many others. Nine independent loudspeaker lines allowing for messages to be announced are installed in the described tunnel. Moreover, thirteen rotational cameras allowing observation of portals, as well as observation of situations in the tunnel are installed. The tunnel is also equipped with a video detection system which consists of thirty two in-situ cameras.

In order to assure safety of tunnel users, ten longitudinal mechanical ventilation jet fans have been installed in the tunnel. The ventilation system comprises five pairs of jet fans with a capacity of 21 $\frac{m^3}{s}$. The units are mounted every 120 m. Two jet fans with a capacity of 7.3 $\frac{m^3}{s}$ each have been mounted near entrances of the evacuation tunnel. Technical buildings for \emph{Tunnel Operation Center} were built in a direct vicinity of one of the portals. 

During experiments, all safety systems were activated, in the same way as during a fire, except for the ventilation system. Namely, the following systems were activated: emergency lighting, fire alarm, voice messages, message signs and highlighting markings indicating distances to emergency exits, in order to achieve the greatest possible similarity to the real event that is a fire in the tunnel. Regarding sensors, before experiments we tested air flow in the tunnel and the influence of different configurations of jet fans. Application of one pair of jet fans forces air velocity at the level of 2,93 m / s (average value), two pairs at average level 4.74 m/s, while five pairs force air flow rate at 8.07 m/s. Our aim was to test the worst-case scenario, where such a system is not activated during a fire. Due to application of safe, artificial smoke carbon monoxide sensors and nitrogen oxides sensors did not generate any alert.

\subsection*{Participants}

A group of twenty eight participants in experiment 0 consists of 5 females and 23 males, in the 25 to 50 age group. All of them are tunnel technology professionals and they have good knowledge in evacuation procedures in road tunnels and are familiar with the tunnel structure.

50 students were involved in the second part of our research, namely experiments 1 - 4. Supervisor of this grup, who trevel with them, leaves the bus before entering the tunnel. The group consists of 34 males and 16 females. The average age is ~21 years (21.32, $\sigma =1.477$,) age span is in this case between 19 and 24 years. We also measured height, weight and shoulders width (since these are the basic parameters used in crowd dynamics simulations~\cite{Lubas2016, Helbing2005}. All the above data are provided in Tab~\ref{tab:participants}.

\begin{table}[ht]
\centering
\rowcolors{1}{blue!30}{blue!10}
\begin{tabular}{|p{2cm}|p{2cm}|p{2cm}|p{2cm}|p{2cm}|}
\hline
    Measure & Minimum & Maximum & Mean & Std. deviation ($\sigma$)\\
    \hline    
age (years) & 19 & 24 & 21.32 & 1.477 \\
 \hline
height (cm) & 160 & 188 & 177 & 7.113 \\
 \hline
weight (kg) & 53 & 95 & 69.22 & 9.248  \\
 \hline
shoulders width (cm) & 38 & 56 & 48.2 & 4.669 \\
 \hline
\end{tabular}
\caption{A short specification of participants in experiments 1 - 4.}
\label{tab:participants}
\end{table}

\subsection*{Fire evacuation instruction}
\label{sec:appendixInstruction}

\begin{enumerate}
\item Stop your vehicle at the side of the road, on the right.
\item Switch off your engine and leave your key in the ignition.
\item Follow the tunnel operator's instructions announced via the public address system.
\item Leave your vehicle.
\item Call for help from an emergency assistance post.
\item If possible, extinguish the fire with the foam extinguisher or fire hose from an emergency assistance post.
\item If you cannot extinguish the fire, you must leave the vehicle as quickly as possible and proceed along the shortest possible way to an emergency exit.
\item In the case of a major smoke move close to the ground.
\item If the vehicle behind you is on fire, you have to quickly drive out of the tunnel.
\item If the vehicle in front of you is on fire, you have to turn off the engine and immediately leave the tunnel by the nearest emergency exit.
\end{enumerate}
