# Supplementary material for: Pedestrian behavior during evacuation from road tunnel in smoke condition—Empirical results
Source: PLoS One. 2018 Aug 29;13(8):e0201732. doi: 10.1371/journal.pone.0201732 (PMC6114522; doi:10.1371/journal.pone.0201732)
Supplement: S1 Data — (XLSX) [file pone.0201732.s004.xlsx]

## Sheet:  Exp1 bus door
35.8
37.4
39.2
41.2
44.8
46.4
48.3
50
51.8
58.1
60.7
62
64.1
66.7
68
70
71.7
73.9
75.4
76.8
78.5
79.7
81.3
82.5
84
85.5
88.7
91.2
92.8
94.4
96.3
97.7
99.7
102.1
103.1
105.1
106.8
108.5
110.5
112.1
114.2
116.4
117.8
119.6
121.2
124.3
126.1
127.9
129.2
130.9

## Sheet: Exp1 cross passage
84.2
85.1
86.1
87.4
89.1
89.9
91
92
92.9
93.6
99.3
99.9
100.8
101.6
102.7
103.5
104.9
106
107.1
107.8
108.9
109.9
111.1
111.5
121.7
122.5
123.6
124.5
131.1
130
130.8
131.8
132.8
133.7
135.1
136
136.7
140.5
142.5
143.2
146.7
147.2
148
148.7
149.8
158.6
159.5
160.3
161.3
162.7

## Sheet: Exp1 exit
247.2
248.4
250.3
250.5
251.1
251.3
251.7
252
264.6
264.7
264.7
265.2
265.4
266.6
266.9
280.2
280.3
281.7
281.7
282.5
283.5
283.5
284.6
284.9
292.8
293.3
293.4
294.8
295
296.4
296.7
298.5
298.8
302.4
302.4
303.9
304
312.7
312.9
314.2
314.9
315
317.3
325.7
337.5
337.6
337.8
338
339.4
339.9

## Sheet: Exp2 bus door
5.4
6.1
7.2
8.7
9.9
11.1
12.7
14.2
16
18.1
19.3
20.8
22.2
23.5
25.3
26.7
28.8
30.6
32
34.4
35.1
37
39.2
40.8
42.2
43.6
45.5
47.8
50.7
52.2
54.6
56.4
57.7
59
60.5
62.4
63.6
65
66.8
68.7
70.7
72
73.5
75.1
76.7
78.3
80
82.4
83.1
85

## Sheet: Exp2 cross passage
20.9
21.5
22.2
23.6
24.2
26.7
43.1
44.2
45.1
45.8
46.7
47.5
48.3
49.8
50.7
52.1
59.1
60.5
61.3
62.2
64.2
66
66.8
67.8
69.5
70.4
83.3
84
85
86
86.7
87.7
88.6
89.7
90.8
91
91.9
92.6
95.9
97.1
98.2
99.1
101.2
107.1
107.7
108
110
111
112.3
113.9

## Sheet: Exp2 exit
169.6
169.6
195.8
195.9
218.5
218.8
219.1
220.7
222
222.3
222.8
223.5
224
224.3
224.6
226
226
227.3
232.5
242.6
246.2
246.6
247
247.2
247.7
248.5
265.8
266.2
268
268.4
270.2
271.2
271.2
271.4
271.8
274.6
274.8
275.7
276.2
277.2
278.1
278.9
279.6
280.6
281
282.8
283.7
284.1
288.1
301.1

## Sheet: Exp3 bus door
2.9
3.9
5.1
5.9
6.7
8
9.4
10.9
11.9
13.3
14.5
15.6
16.9
17.9
19.1
20.2
21.6
23.1
25.3
26.7
27.9
29.2
30.4
31.6
32.7
33.8
35.5
37.2
38.9
40.3
41.7
43.2
44.2
46
47.5
48.7
50.2
51.3
53
55
56.7
57.6
58.9
60.4
62
63.5
65.1
66.4
67.7

## Sheet: Exp3 cross passage
21.2
21.4
21.9
22.3
22.8
23.9
32.9
33.4
37.8
38.1
38.8
39.4
39.8
41.2
43.5
44.1
48.1
52.4
54.5
55.8
56.8
58.4
59.1
59.8
61
62.8
65.8
66.4
66.9
68.3
76.2
76.3
77.2
77.8
79
79.9
80.6
86
86.8
87.9
88.4
89.1
90
90.6
99.2
100
100.6
101.1
101.8
102

## Sheet: Exp3 exit
71.4
73.4
74.8
76.2
79.9
83.7
86.6
98.7
103
103.3
107
107.8
112.3
119.6
120.9
127.8
128.4
132.2
132.3
133.4
134
135.7
139.2
140.2
143.3
144.2
145.5
147
148.2
150.2
152.6
156.8
157.5
158.6
159.7
160.6
164
168.1
168.2
174.4
175.4
176.1
181
184.5
185.3
189
193.3
193.8
201.2
214.7
